# Supplementary material for: Sexual Proportion and Egg Hatching of Vector Mosquitos in an Atlantic Forest Fragment in Rio de Janeiro, Brazil
Source: Life (Basel). 2022 Dec 21;13(1):13. doi: 10.3390/life13010013 (PMC9912254; doi:10.3390/life13010013)
Supplement: Supplementary file 1 [file life-13-00013-s001.zip]

Archive with 1 entries (1 files):
- life-2008349 Supplementary.pdf
